# Supplementary material for: Functional Complementation of Anti-Adipogenic Phytonutrients for Obesity Prevention and Management
Source: Nutrients. 2022 Oct 16;14(20):4325. doi: 10.3390/nu14204325 (PMC9609749; doi:10.3390/nu14204325)
Supplement: Supplementary file 1 [file nutrients-14-04325-s001.zip]

Archive with 1 entries (1 files):
- nutrients-1961585-supplementary.pdf
